# Supplementary material for: Establishing a many-cytokine signature via multivariate anomaly detection
Source: Sci Rep. 2019 Jul 4;9:9684. doi: 10.1038/s41598-019-46097-9 (PMC6609612; doi:10.1038/s41598-019-46097-9)
Supplement: Supplementary file 2 — Supplementary Dataset 1 [file 41598_2019_46097_MOESM2_ESM.zip]

Archive with 11 entries (8 files):
- SupplementaryInformation_Data/
- SupplementaryInformation_Data/Cyt_RA+PM_96hrs.xlsx
- __MACOSX/
- __MACOSX/SupplementaryInformation_Data/
- __MACOSX/SupplementaryInformation_Data/._Cyt_RA+PM_96hrs.xlsx
- SupplementaryInformation_Data/README.txt
- __MACOSX/SupplementaryInformation_Data/._README.txt
- SupplementaryInformation_Data/AllCytokineData96hrsEdited.xlsx
- __MACOSX/SupplementaryInformation_Data/._AllCytokineData96hrsEdited.xlsx
- SupplementaryInformation_Data/IUGR_outlier.xlsx
- __MACOSX/SupplementaryInformation_Data/._IUGR_outlier.xlsx
