# Supplementary material for: Establishing a many-cytokine signature via multivariate anomaly detection
Source: Sci Rep. 2019 Jul 4;9:9684. doi: 10.1038/s41598-019-46097-9 (PMC6609612; doi:10.1038/s41598-019-46097-9)
Supplement: Supplementary file 2 — Supplementary Dataset 1 [file 41598_2019_46097_MOESM2_ESM.zip › SupplementaryInformation_Data/Cyt_RA+PM_96hrs.xlsx]

## Sheet: Kamal Cyt in RA+PM
ID	Age	N-RA	Group	Sample	TNF	IFN	IL-10	IL-6	IL-4	IL-17	IL-13	IL-12	IL-20	IL-23	RANKL sera	Rankl Cult	OPG	OC	PTH	CRP	EST	DAS	CDAI	SDAI	IL-4-24h
2	41	Normal	N	PHA96hr	1056.53	1768.04	1147.47	6128.99	9.21	185.006	1908.41	5.021	3.119	37.673	107.309	74.19	251.97	2540.52	69.838						86.787
2	60	Normal	N	PHA96hr	259.482	412.209	947.289	3339.7		277.116	1246.05	2.852	12.65	6.598	61.274	64.53	668.983	15381.2	143.06						413.695
3	59	Normal	N	PHA96hr	478.404	980.205	1963.63	7154.86		1287.07	1330.98	4.48	8.077	11.563	43.751	61.3	752.636	6715.97	141.181						748.393
4	42	Normal	N	PHA96hr	779.804	2291.24	1339.13	8780.45	6.665	121.409	438.945	5.729	10.902	20.023	29.462	14.93	312.238	3341.81	29.515						65.169
8	42	Normal	N	PHA96hr	537.789	177.237	1553.76	3122.28	6.471	61.126	2553.22	4.312	5.195	20.023	38.378	93.34	476.663	1373.99	13.888						203.148
9	57	Normal	N	PHA96hr	1313.61	7691.97	650.556	2746.42		255.869	6543.75	4.606	14.319	19.016	31.567	31.81	655.673	6824.43	35.392						889.436
11	38	Normal	N	PHA96hr	475.644	638.561	836.481	2741.51	8.816	109.132	2281.21	4.666	3.119	20.023	55.48	28.48	261.688	3341.81	46.428						63.858
11	61	Normal	N	PHA96hr	1971.33	6766.7	1420.58	9987.53		710.489	8518.34	5.547	12.613	11.563	104.148	77.39	456.826	6381.68	9.503						1109.94
14	42	Normal	N	PHA96hr	584.287	329.349	1439.67	2070.28	2.288	44.49	596.91	3.603	6.189	15.812	111.139	35.14	224.766	4091.42	38.623						7.639
14	53	Normal	N	PHA96hr	450.236	180.207	1003.95	4396.21		160.451	663.756	2.476	25.401	36.416	39.694	35.14	505.641	9236.44	126.037						220.023
15	47	Normal	N	PHA96hr	515.116	541.254	1812.67	2982.03	6.278	94.758	608.505	3.958	0.807	15.812	63.766	41.74	326.823	1781.22	71.139						46.978
20	38	Normal	N	PHA96hr	962.834	3011.11	2859.8	10000	6.471	913.641	168.566	4.312	4.175	13.746	29.462	51.56	438.703	4489.92	54.232						36.755
20	56	Normal	N	PHA96hr	3463.17	1002.06	1745.02	12720.9		144.596	302.907	3.854	57.336	584.855	42.396	31.81	435.47	5582.53	145.015						150.355
21	54	Normal	N	PHA96hr	1470.3	147.687	2649.31	13347.9		156.472	272.405	3.227	51.013	264.47	28.85	25.12	513.139	7924.42	198.964						252.642
22	50	Normal	N	PHA96hr	671.777	1136.37	548.645	4852.29		185.045	1014.16	3.353	16.708	45.129	58.581	67.76	547.019	4473.17	39.098						205.435
23	56	Normal	N	PHA96hr	1177.57	496.462	1419.97	11116.1		177.844	101.32	4.48	15.928	53.842	15.203	11.47	901.458	7113.23	107.927						119.08
25	49	Normal	N	PHA96hr	6264.97	29450.7	2169.87	10000	90.352	91.04	5179.19	12.199	7.162	20.023	83.92	21.75	290.848	2965.64	45.128						197.013
26	46	Normal	N	PHA96hr	2676.19	7859.99	2139.61	10000	22.961	310.273	1771.94	5.375	13.592	20.023	51.278	7.97	335.576	3932.71	62.035						105.6
26	55	Normal	N	PHA96hr	1782.97	968.911	774.049	12471.9		79.084	2194.36	4.669	17.089	171.385	39.694	28.48	547.93	5041.63	155.807						723.045
27	55	Normal	N	PHA96hr	2674.47	24157	709.969	8289.56		95.605	2127.42	15.619	15.069	467.322	34.267	31.81	755.211	4717.35	57.901						512.805
28	51	Normal	N	PHA96hr	2366.88	25483	641.941	6785.45		127.538	3769.49	9.958	21.929	80.02	93.464	54.82	595.46	4172.08	98.366						1184.09
34	51	Normal	N	PHA96hr	3786.51	27309.1	2908.88	4337.7		703.186	3286.8	21.575	2.011	20.023	24.875	74.19	465.956	5864.17	36.021						75.218
43	55	Normal	N	PHA96hr	2365.43	13798.2	4686.07	10000	6.278	158.999	123.176	7.151	6.189	65.774	20.176	14.93	563.322	1722.85	6.062						85.009
46	55	Normal	N	PHA96hr	1259.33	5214.52	1440.92	10000	8.031	156.899	1333.12	7.507	3.119	13.746	47.03	36.79	479.584	2555.33	12.584						98.405
47	51	Normal	N	PHA96hr	858.57	8715.87	1924.25	15981.1	4.929	414.714	482.9	6.795	8.118	11.712	47.03	74.19	479.584	3093.92	75.04						40.572
49	54	Normal	N	PHA96hr	6131.93	27186	1642.9	10000	38.873	503.718	2508.81	8.939	17.072	24.326	79.945	7.97	600.334	4744.38	23.006						235.467
50	58	Normal	N	PHA96hr	1082.55	2385.72	2104.38	10000	29.397	649.674	835.703	5.375	9.058	15.812	10.268	25.12	1035.13	2362.04	9.977						264.77
52	74	Normal	N	PHA96hr	154.067	43.385	152.324	1069.96	1.554	132.112	50.618	3.248	48.8	13.746	24.875	21.75	1076.11	856.977	214.464						9.21
26	42	RA	R	PHA96hr	934.055	1058.55	1141.43	7790.52	20.342	702.268	4753.45	3.979	15.903	4.117	90.786	59.68	343.356	2027.16	63.336	0.2	8	1.46	0	0.2	829.825
2	39	RA	R	PHA96hr	3711.71	9129.67	724.676	12879.9	18.247	487.339	17606.1	6.867	7.089	23.984	210.473	131.17	703.609	1309.87	125.782	0.9	11	1.68	0	0.9	167.964
14	63	RA	R	PHA96hr	1833.52	70121.1	4126.35	9716.24	20.343	372.666	3214.72	18.375	21.915	19.016	85.433	64.53	576.957	4186.53	64.636	0.28	16	1.94	0	0.28	607.672
20	44	RA	R	PHA96hr	2503.48	100723	1072.07	7810.02	11.736	736.765	2762.26	16.58	1	111.248	47.798	35.14	536.054	8281.83	76.341	0.1	19	2.06	0	0.1	628.083
10	39	RA	R	PHA96hr	665.168	5025.58	230.479	2298.56	10.692	124.292	335.537	4.355	21.21	81.281	4.184	21.75	559.426	1863.2	62.035	1.48	20	2.1	0	1.48	142.502
4	40	RA	R	PHA96hr	4211.65	205506	3226.3	10418.2	63.302	930.463	3995.03	47.951	9.502	81.269	12.469	11.47	185.917	2511.01	60.735	0.33	22	2.16	0	0.33	993.004
6	50	RA	R	PHA96hr	2558.4	75295.6	1965.77	12949.6	44.254	254.655	9835.98	12.559	8.468	66.302	117.501	115.47	688.018	10073.3	145.316	2.63	22	2.16	0	2.63	579.273
23	65	RA	R	PHA96hr	740.673	789.304	675.988	6762.87	9.646	175.801	194.473	3.979	10.906	4.117	26.133	25.12	444.542	6138.06	78.942	0.35	22	2.16	0	0.35	239.055
11	52	RA	R	PHA96hr	2453.32	39545.6	1214.32	1771.46	15.223	315.38	1968.82	6.489	13.906	53.842	66.646	61.3	471.796	6780.34	130.339	0.41	27	2.31	0	0.41	21.314
3	64	RA	R	PHA96hr	1181.23	11350	2702.83	14579.9	18.945	653.454	2476.33	6.615	20.03	21.5	47.486	58.06	835.201	2778.12	90.648	0.73	37	2.53	0	0.73	42.701
12	62	RA	R	PHA96hr	6901.66	77672.2	631.899	11057.8	12.433	1034.21	4255.88	13.068	1	317.514	41.034	35.14	269.464	2061.18	62.035	0.73	41	2.6	0	0.73	89.237
21	52	RA	R	PHA96hr	1372.9	3012.94	1359.21	12571.1	9.066	453.604	684.735	4.606	36.388	46.372	77.391	58.06	498.081	3652.65	62.035	0.4	41	2.6	0	0.4	105.149
13	66	RA	L	PHA96hr	1524.15	2513.67	163.985	3643.78	10.111	477.283	1428.3	3.603	2.29	9.081	77.391	54.82	391.994	4331.69	103.657	0.5	42	2.62	0	0.5	57.33
1	59	RA	L	PHA96hr	4026.22	178637	2071.43	8285.49	75.704	235.446	4081.8	66.607	15.827	38.905	61.268	41.74	391.994	3652.65	81.543	0.9	43	2.63	0	0.9	1291.26
24	52	RA	L	PHA96hr	1278.41	2083.44	1568.95	9351.23	10.459	1042.58	386.988	4.104	27.416	118.748	125.506	106.01	331.686	1576.08	37.322	0.1	59	2.85	0	0.1	608.455
25	51	RA	L	PHA96hr	617.544	113.905	1450.1	5152.92	5.936	144.312	289.186	2.852	1	1	36.984	25.12	415.347	3813.82	42.526	1.15	63	2.9	0	1.15	68.672
18	56	RA	L	PHA96hr	1482.47	69756.2	1175.62	3970.8	23.138	461.192	1963.98	10.911	4.69	126.262	23.409	25.12	452.328	2192.24	33.419	0.7	72	2.99	0	0.7	27.104
19	68	RA	M	PHA96hr	1453.6	705229	125.237	7236.61	10.807	47.523	363.849	43.047	5.997	81.268	12.469	7.97	714.329	10457.6	73.74	0.33	70	4.72	13	13.3	81.237
5	51	RA	M	PHA96hr	2103.6	128275	2069.24	9915.72	20.924	587.351	1928.01	8.757	15.928	53.844	28.85	25.12	141.27	4901.44	37.322	4.8	45	4.82	15	19.8	19.061
16	28	RA	M	PHA96hr	2550.37	19295.1	189.013	6045.5	11.853	524.187	821.682	7.119	6.984	56.333	34.278	21.75	209.224	468.888	30.816	2.03	100	4.97	13	15	126.692
9	59	RA	M	PHA96hr	460.258	1577.97	185.913	964.282	7.79	206.474	313.864	3.227	3.597	48.866	34.278	31.81	316.127	2573.89	64.636	0.34	120	4.98	12	12.3	60.154
8	60	RA	M	PHA96hr	3785.98	17814.2	1102.83	5954.19	18.713	532.783	4524.2	7.622	6.984	51.352	88.106	70.98	619.816	5495.56	132.292	1.71	87	5.05	14	15.7	213.563
7	59	RA	M	PHA96hr	789.742	9118.09	523.921	2675.1	12.55	174.465	2297.91	6.616	5.997	48.861	61.256	45.02	617.868	3142.72	147.921	0.78	38	5.09	19	19.8	17.227
15	48	RA	H	PHA96hr	1477.11	16284.2	1820.53	9152.5	16.968	917.558	3390.67	7.119	7.905	6.599	72.024	41.74	1649.23	4034.98	274.692	1.14	120	6.3	23	26.1	137.447
22	49	RA	H	PHA96hr	623.646	516.438	574.729	7187.9	10.227	277.956	732.938	2.351	14.955	9.083	39.694	35.14	581.827	4713.37	59.434	1.1	102	6.82	34	35.1	107.404
17	78	RA	H	PHA96hr	1379.92	555.409	73.051	4713.96	11.156	259.893	1233.54	4.794	1	4.117	58.584	51.56	721.151	1171.1	56.833	1.5	120	6.89	33	34.5	3.2
