# Supplementary material for: Establishing a many-cytokine signature via multivariate anomaly detection
Source: Sci Rep. 2019 Jul 4;9:9684. doi: 10.1038/s41598-019-46097-9 (PMC6609612; doi:10.1038/s41598-019-46097-9)
Supplement: Supplementary file 2 — Supplementary Dataset 1 [file 41598_2019_46097_MOESM2_ESM.zip › SupplementaryInformation_Data/README.txt]

Guide to files:

The data for the ND, PIH-in and PIH-out groups are in AllCytokineData96hrsEdited.xlsx

The data for ND and IUGR are in IUGR_outlier.xlsx

The data for Normal and GBM are available from https://doi.org/10.5061/dryad.8jq92  

The data N and RA are in Cyt_RA+PM_96hrs.xlsx
