# Supplementary material for: Establishing a many-cytokine signature via multivariate anomaly detection
Source: Sci Rep. 2019 Jul 4;9:9684. doi: 10.1038/s41598-019-46097-9 (PMC6609612; doi:10.1038/s41598-019-46097-9)
Supplement: Supplementary file 2 — Supplementary Dataset 1 [file 41598_2019_46097_MOESM2_ESM.zip › SupplementaryInformation_Data/AllCytokineData96hrsEdited.xlsx]

## Sheet: Others
PatientNumb	Group	IL-4	IL-5	IL-6	IL-10	IL-2	IFN-ignore	TNF-a	IFN-g	NumbDays
22	T1	454.7	582.9	7278.2	1690.4	632.7	256.4	945.46	10256	PBLPHA4
27	T1	0	0	13500	6717.7	0	250.9	3546.6	10036	PBLPHA4
33	T1	0	173	13200	1457.8	0	329.1	5803.7	13164	PBLPHA4
34	T1	0	156.7		16500	0	0	0	0	PBLPHA4
35	T1	0	786.8	16500	5511.2	0	353.4	950.2	14136	PBLPHA4
36	T1	0	95.5	13000	9463.9	0	346.4	6327	13856	PBLPHA4
37	T1	1543	162.8		3753	0	0	0	0	PBLPHA4
38	T1	562.9	117.9		4410	44.5	0	0	0	PBLPHA4
39	T1	0	126.1	13000	5033.6	0	340.4	952.77	13616	PBLPHA4
40	T1	326.94	336.1		10700	0	0	0	0	PBLPHA4
41	T1	435.1	0	11800	3757.9	3907.1	116.9	8006	4676	PBLPHA4
41	T1	0	1082.5	16400	18800	3810.2	334	0	13360	PBLPHA4
42	T1	100.7	929.5	14300	15000	0	356.7	0	14268	PBLPHA4
43	T1	0	487	10200	9866.1	0	343.1	5957.4	13724	PBLPHA4
44	T1	0	684.8	15100	18500	0	304.7	1400	12188	PBLPHA4
45	T1	0	354.5	15100	6013.9	0	340	849.98	13600	PBLPHA4
46	T1	0	0	12800	4493.1	0	341.5	6187.9	13660	PBLPHA4
47	T1	120.4	0	14900	6711.4	3307	353.5	0	14140	PBLPHA4
48	T1	0	0	13900	16600	0	329.2	6473.2	13168	PBLPHA4
49	T1	267.9	117.9	16200	5511.2	30.9	334.4	8240.1	13376	PBLPHA4
50	T1	0	0	13000	2136.5	0	57.3	2273.5	2292	PBLPHA4
51	T1	294.1	603.3	9335	8332.8	0	340.2	7837.7	13608	PBLPHA4
52	T1	294.1	154.6	22400	17400	2110.1	349.6	100	13984	PBLPHA4
53	T1	0	501.3	10600	16300	0	332.2	7062.2	13288	PBLPHA4
43	ND	38.3	0	383.4		0	0.69	50.6	27.6	PBLPHA4
46	ND	617.7	425.08	11200	568.15	2638.1	947.52	4710.5	37900.8	PBLPHA4
47	ND	15.2	671.88	17100	3154	314.05	1496.5	3750	59860	PBLPHA4
48	ND	286	589.16	10200	827	3760	1207.9	3332	48316	PBLPHA4
49	ND	552	207.03	3568.8	0	1132	93.6	698.4	3744	PBLPHA4
52	ND	226	100.1	132	0	1640	786.2	2239.2	31448	PBLPHA4
53	ND	411.6	448.5	16200	1356.8	2267	706.16	3484.4	28246.4	PBLPHA4
54	ND	213.02	114.3	933.7	7.1	1052.1	31.8	977.1	1272	PBLPHA4
54	ND	0	64.39			2772.4	217.35	1771.1	8694	PBLPHA4
55	ND	33.28	9.3	1306.8	152.2	1088	252.5	1519.5	10100	PBLPHA4
56	ND	0	0			0	0.65	39.1	26	PBLPHA4
59	ND	0	69.82	9574.8	2334.9	11800	1090.3	3868.4	43612	PBLPHA4
60	ND	27.2	0	1586.7		105.8	6.9	990.4	276	PBLPHA4
68	ND	86.61	1710.9	13600	835	2613.5	1658.2	4770.4	66328	PBLPHA4
72	ND	182.01	2394.7	38900	1013.7	1085.6	427.21	6329	17088.4	PBLPHA4
73	ND	62.3	459.11	14300	4002.4	8737.6	441.5	9212	17660	PBLPHA4
74	ND	146.69	257.74	12500	1358.3	317.12	113.61	5471.2	4544.4	PBLPHA4
77	ND	0	28.24		6210	387	548.38	4790	21935.2	PBLPHA4
78	ND	0	99.34	19700	2591.3	99.57	1649	12700	65960	PBLPHA4
80	ND	0	281.3	15800	1598.4	5234.7	1983.6	16800	79344	PBLPHA4
82	ND	268.3	210.02	10300	424.93	299.59	1509.1	8942.1	60364	PBLPHA4
83	ND	0	386.14	38900	6130.9	3194.1	1479.7	19700	59188	PBLPHA4
92	ND	0	1089.9	7185.7	2065.1	4546.2	1871	18200	74840	PBLPHA4
102	ND	358.47	152.88	8578.2	547.68	52.02	1239.5	5473.9	49580	PBLPHA4
121	ND	0	11.37	19000	2372.9	87.42	334.65	5509.2	13386	PBLPHA4
123	ND	36.04		6181	94.9	13.9	0	1710.7	0	PBLPHA4
132	ND	43.3	537.97	4196	0	275.56	225.81	3230.5	9032.4	PBLPHA4
135	ND	0	24.13	13900	1380	0	155.6	1048.3	6224	PBLPHA4
144	ND	203.18	782.75	5486	587	397.2	928.21	6100.7	37128.4	PBLPHA4
165	ND	277.9	240.3	11600	333.9	289.3	34.85		1394	PBLPHA4
167	ND	23.83		8140	38.2	128.6	0.6	376.7	24	PBLPHA4
168	ND	72.47		14100	434.9	130.9	4.61	1150	184.4	PBLPHA4
181	ND	72.5		4570.3	28.6	0	0	171.5	0	PBLPHA4
184	ND	514.18	573.8	12700	947.45	213.13	391.93	2463	15677.2	PBLPHA4
194	ND	476.42	583.15	7470.6	639.11	575.53	854.42	4977.3	34176.8	PBLPHA4
201	ND	52.53		4341.9	4.8	0	0.34	299.3	13.6	PBLPHA4
208	ND	0		760.3	18.9	3.3	0.74	272.9	29.6	PBLPHA4
210	ND	0	611	13300	1170.1	0	317.33	3914.8	12693.2	PBLPHA4
214	ND	174.31	323.2	5514.4	741.89	40.5	1049.5	6604.7	41980	PBLPHA4
215	ND	65.46	329.39	5230.2	673.37	0	164.61	2255.2	6584.4	PBLPHA4
218	ND	59.6		6929.2	44.2	12.3	0.57	1554.2	22.8	PBLPHA4
239	ND	22.3	170.61	23700	984.52	0	484.34	16700	19373.6	PBLPHA4
245	ND	144.4	123.5	15600	554.93	0	386.77	8188.5	15470.8	PBLPHA4
250	ND	27.64	75.3	2753.6	236.91	1900	165.4	6699.5	6616	PBLPHA4
260	ND	315	284.9	11100	197.44	3428.2	187.6	6178.5	7504	PBLPHA4
264	ND	0	0	36400	2451.9	4407.2	68.61	2499.2	2744.4	PBLPHA4
265	ND	0	59.8	22500	931.12	1475.6	49.3	2846.5	1972	PBLPHA4
268	ND	0	121.34	14900	362.3	9302.7	1209.2	3975.3	48368	PBLPHA4
269	ND	62.23	211.42	4275.5	0	5210.9	248.4	12200	9936	PBLPHA4
270	ND	0	21.1	8137	1513.9	3779	4632.7	15300	185308	PBLPHA4
278	ND	35.62	382.24	13100	2215.1	994.58	2720.3	23600	108812	PBLPHA4
288	ND	299.04	133.3	37600	2537.8	6857.8	472.8	26200	18912	PBLPHA4
303	ND	58.24	3030.4	14200	18.66	604.07	34.41	5907.2	1376.4	PBLPHA4
55	T2	0	333.89	10100	2242.8	5155	5560	6459.2	222400	PBLPHA4
86	T2	0	53.9	11400	5937.8	4.82	3034.2	4593.6	121368	PBLPHA4
88	T2	0	15.47	11400	1645.2	0	463.78	2197.9	18551.2	PBLPHA4
93	T2	7.27	99.29	14600	1812.3	0	2713.4	5364.5	108536	PBLPHA4
95	T2	0	717.09	13800	2268.5	0	1021.7	4379.6	40868	PBLPHA4
96	T2	0	253	13300	4800.4	0	1361.5	4986.7	54460	PBLPHA4
97	T2	89.75	80.99	10900	482.1	885.33	615.31	6360.9	24612.4	PBLPHA4
98	T2	0	102.95	13300	5301.6	0	6436.5	6950.7	257460	PBLPHA4
99	T2	0	26.45	14100	2371.3	0	1748.6	5304.7	69944	PBLPHA4
101	T2	0	168.83	10300	5577.9	0	2292.6	4680.3	91704	PBLPHA4
102	T2	0	127.83	16300	6541.8	0	1666.9	5724.9	66676	PBLPHA4
103	T2	102.63	61.59	8694.9	25.86	1306.6	527.14	1727.6	21085.6	PBLPHA4
104	T2	78.15	180.54	3876.2	0	391.94	557.24	684.92	22289.6	PBLPHA4
105	T2	0	0	0	0	0	492.73	100.94	19709.2	PBLPHA4
106	T2	0	0	0	0	0	527.14	64.32	21085.6	PBLPHA4
107	T2	73	115.39	19300	1086.1	0	3256	9633.5	130240	PBLPHA4
108	T2	145.16	146.5	16100	867.66	1454.6	2793.7	4932.8	111748	PBLPHA4
109	T2	0	146.87	17000	2409.9	0	1677.6	2221	67104	PBLPHA4
110	T2	48.51	401.23	10700	1099	0	1531.4	3928.6	61256	PBLPHA4
111	T2	159.33	569.96	14500	3553.7	0	2047.5	4262.1	81900	PBLPHA4
54	T3			15500	3334.2		8599.8	7359.6	343992	PBLPHA4
56	T3			13000	1485.3		3832.9	6115.5	153316	PBLPHA4
57	T3			12500	4382.9		6035.8	7185.6	241432	PBLPHA4
58	T3			15400	3750.7		6953.5	8177.4	278140	PBLPHA4
59	T3			16300	6626.4		5207.3	7255.2	208292	PBLPHA4
60	T3			19000	3173.4		3932.8	8281.8	157312	PBLPHA4
62	T3			20300	5976		8997.1	12400	359884	PBLPHA4
63	T3			10500	3074.8		4712.4	7040.6	188496	PBLPHA4
64	T3			15300	6626.4		4788.9	9885.4	191556	PBLPHA4
67	T3			13600	2004.2		1385.7	5091.8	55428	PBLPHA4
68	T3			12100	1404.9		4975.8	7058	199032	PBLPHA4
69	T3			17000	1247.8		3185	7075.4	127400	PBLPHA4
71	T3			11700	1119.9		434.04	5692.1	17361.6	PBLPHA4
72	T3			17700	2281.9		1156.3	10300	46252	PBLPHA4
73	T3			13100	2497.5		4716.6	5689.2	188664	PBLPHA4
74	T3			17600	2362.3		2150.5	4274.1	86020	PBLPHA4
75	T3			28000	5997.9		7522.8	10600	300912	PBLPHA4
87	T3			11300	6648.3		3289.1	8983.5	131564	PBLPHA4
94	T3			26200	5493.7		4538.2	13500	181528	PBLPHA4
100	T3			15200	3045.5		4117.6	7687.3	164704	PBLPHA4
37	RSM	486	852.6	8706.9	636	1550	200.8	7152	8032	PBLPHA4
38	RSM	158	340.5	14000	713.3	1628	100	9584	4000	PBLPHA4
39	RSM	69.35	103.5	4785	240.26	299.59	59	1022.7	2360	PBLPHA4
50	RSM	0	0	0	0	0	0.48		19.2	PBLPHA4
57	RSM	147	0	1403.9	17.3	1050.5	23.5	1525.7	940	PBLPHA4
64	RSM	304	62.5	7802.2	10340	38600	1566.5	7080	62660	PBLPHA4
71	RSM	407.55	315.72	10300	1143.1	4106.8	2530.5	7807.1	101220	PBLPHA4
81	RSM	268	179.63	16600	156.93	3126.6	2052.1	5435.7	82084	PBLPHA4
98	RSM	0	23.6	3911.5	70.7	169.1	32.2	2046.3	1288	PBLPHA4
115	RSM	0	190.14	9038.4	0	0	18.68	191.68	747.2	PBLPHA4
116	RSM	0	0	370.47	0	26.67	32.1	17.18	1284	PBLPHA4
120	RSM	1462.4	47.52	21400	5609.7	3456.8	783.26	11300	31330.4	PBLPHA4
124	RSM	0	0		0	38.82	115.84	1356	4633.6	PBLPHA4
139	RSM	73.7	0	191.1	17.8	0	2.3	429.6	92	PBLPHA4
154	RSM			3769	412.14	149.85	176.09	1655.2	7043.6	PBLPHA4
169	RSM	555.9	586.9	6502	169.8	304.3	34.23	3395.2	1369.2	PBLPHA4
170	RSM	51.9	8.3	12000	1409.1	18	25.12	893.5	1004.8	PBLPHA4
213	RSM	229.91	233.44	15000	1298.4	1039.6	447.43	8326.5	17897.2	PBLPHA4
243	RSM	165.76	466.4	12100	905.7	14.7	33.9	2402.5	1356	PBLPHA4
247	RSM	0	17.9	9091	1128.5	0	190.7	4973.8	7628	PBLPHA4
261	RSM	76.86	137.4	13500	1734.5	2171.7	52.42	4159.8	2096.8	PBLPHA4
277	RSM	0	161.9	18600	2570.3	2471.7	366.81	12800	14672.4	PBLPHA4
282	RSM	0	9.1	4557.6	70.4	138.6	1.2	261.6	48	PBLPHA4
294	RSM	15.66	486.02	27600	1337.4	1920	2356.1	18200	94244	PBLPHA4
3	PTD	0	2236.8	15600	3087.7	34.73	825.19	13400	33007.6	PBLPHA4
4	PTD	0	693.35	15000	2029.9	97.11	1130.2	5141.8	45208	PBLPHA4
7	PTD	15.04	1361	6573.9	558.79	257.98	272.98	4551.9	10919.2	PBLPHA4
14	PTD	79.7	693.57	3946.1	575.25	62.18	864.47	630.22	34578.8	PBLPHA4
18	PTD	45.52	1236.4	3912.6	1732.6	193.71	554.87	1464	22194.8	PBLPHA4
19	PTD	60.85	1326.8	20900	7458.3	46.7	892.2	2072.8	35688	PBLPHA4
30	PTD	113.88	180.35	403.07	142.1	162.76	192.12	313.67	7684.8	PBLPHA4
31	PTD	310.72	457.21	16700	7282.3	673.44	6289.5	2193.2	251580	PBLPHA4
32	PTD	613.63	1217	9478.2	1225	433.58	1527.6	1623	61104	PBLPHA4
33	PTD	65.56	296.16	12400	2111.6	58.31	1146.4	1282.6	45856	PBLPHA4
34	PTD	218.78	664.74	10500	2098	73.78	4461.9	1812.2	178476	PBLPHA4
35	PTD	40.81	165.43	16200	7011.6	15.75	1763.3	1557.6	70532	PBLPHA4
36	PTD	37.27	27.5	3214.5	1177.6	27.36	180.56	184.86	7222.4	PBLPHA4
37	PTD	0	0	23300	5351.9	32.02	3826.5	5040	153060	PBLPHA4
38	PTD	0	0	26600	2382.7	1208	3024.8	13800	120992	PBLPHA4
40	PTD	0	0	10400	364.19	420.04	1788.7	4792.2	71548	PBLPHA4
41	PTD	0	0	26900	18700	6204.5	1104.8	4783.1	44192	PBLPHA4
44	PTD	0	0	1661.72	0	0	7.67	0	306.8	PBLPHA4
109	PTD	69.6	211.03	20200	504.4	0	1804.8	5656.7	72192	PBLPHA4
130	PTD	30.48	0	2888	0	2.63	48.82	615.92	1952.8	PBLPHA4
158	PTD	0	0	0	0	0	10.77	0	430.8	PBLPHA4
171	PTD	0	42.9	15062.4	649.02	0	31.84	454.87	1273.6	PBLPHA4
204	PTD	0	0	17519.2	219.96	0	276.74	2015	11069.6	PBLPHA4
206	PTD	31.56	93.65	23314	267.64	13.32	2119.1	5515.3	84764	PBLPHA4
221	PTD	0	0	6729.6	0	0	9.17	0	366.8	PBLPHA4
255	PTD	0	0	1064.78	0	468.77	17.56	0	702.4	PBLPHA4
262	PTD	0	49.71	27100	395.63	159.49	169.01	1090	6760.4	PBLPHA4
273	PTD	0	29.88	17.08	0	881.45	188.45	1048.7	7538	PBLPHA4
296	PTD	31.02	499.47	5154	415.19	8872.1	435.05	6781	17402	PBLPHA4
404	PTD	0	2106.5	21000	3082.3	0	1285	5066.8	51400	PBLPHA4
1	PROM	7.64	1304.8	2521.7	664.84	0	365.4	3289.6	14616	PBLPHA4
2	PROM	51.1	1174.6	1579.3	420.11	0	700.43	3527	28017.2	PBLPHA4
5	PROM	0	2352.9	22900	928.61	0	631.11	10800	25244.4	PBLPHA4
6	PROM	0	2069.5	13300	713.79	0	584.9	4114.4	23396	PBLPHA4
9	PROM	3.02	1880.9	29300	3721.3	0	210.6	3967	8424	PBLPHA4
10	PROM	13.19	3055.9	20700	3993.2	67.56	356.16	6859	14246.4	PBLPHA4
11	PROM	18.74	2722.9	16700	1317.5	0	811.33	6444	32453.2	PBLPHA4
12	PROM	0	1443.3	28300	3598.9	0	2860.8	11200	114432	PBLPHA4
13	PROM	88.44	798.67	12600	1153.7	36.56	2555.8	1360.5	102232	PBLPHA4
16	PROM	0	1268.4	7709.5	1200.3	44.35	1037.8	2010.1	41512	PBLPHA4
17	PROM	0	994.01	13400	1848.1	56.04	1423.6	1537.3	56944	PBLPHA4
20	PROM	10.17	302.87	18200	3966.3	75.53	5025.7	2068.8	201028	PBLPHA4
23	PROM	18.47	0	0	0	28.76	2.81	0	112.4	PBLPHA4
24	PROM	4.24	0	0	0	32.66	1.64	0	65.6	PBLPHA4
25	PROM	0	134.12	7852	265.32	56.04	10.98	72.85	439.2	PBLPHA4
26	PROM	8.98	764.62	22400	4012.9	126.19	2858.4	2130.9	114336	PBLPHA4
27	PROM	0	167.67	21600	1921.8	28.76	84.45	1418.7	3378	PBLPHA4
28	PROM	4.24	207.69	23400	3551.2	36.56	675.01	1226	27000.4	PBLPHA4
161	PROM	307.84	150.83	13206.6	149.59	370.41	179.06	2077.9	7162.4	PBLPHA4
232	PROM	260.89	1105.1	10315.4	730.74	2414.6	2449.5	10900	97980	PBLPHA4
235	PROM	1139.4	1170.7	10351.8	560.48	4037.5	2967	12400	118680	PBLPHA4
240	PROM	138.4	225.43	22282	344.82	83.88	1319.6	6682.9	52784	PBLPHA4
252	PROM	7.27	13.81	7992.6	0	1736.8	157.89	1617.4	6315.6	PBLPHA4
254	PROM	0	11.61	22956	1359.6	1796.6	1509.1	2588.8	60364	PBLPHA4
267	PROM	0	391.37	19630.8	1116.7	2754.6	1691.6	3582.7	67664	PBLPHA4
287	PROM	1.88	90.27	25434	4760.2	301.98	114.24	4861.1	4569.6	PBLPHA4
292	PROM	0	32.92	26124	2036.1	552.16	367.33	11300	14693.2	PBLPHA4
300	PROM	96.31	266.2	15375.2	601.35	641.96	677.46	3451.9	27098.4	PBLPHA4
403	PROM	0	2396.5	5627.3	2146.8	41.3	1938.9	13700	77556	PBLPHA4
405	PROM	0	2768.1	10500	2611.8	0	1728.6	7278.9	69144	PBLPHA4
1	PIH	18.61	0	0	0	0	0		0	PBLPHA4
2	PIH	0.45	34	13600	710.3	0	749.06	2275.4	29962.4	PBLPHA4
4	PIH	196.7	0	605.5	129.8	0	0		0	PBLPHA4
122	PIH	24.39	18.91	10900	227.9	0	93.61	4453.5	3744.4	PBLPHA4
140	PIH	2.31	0	2934	0	0	0	899.2	0	PBLPHA4
146	PIH	214.6	33.06	10400	150.3	159.93	465.2	4765.8	18608	PBLPHA4
149	PIH	165.3	28.6	4173	0	208.1	121.22	866.9	4848.8	PBLPHA4
155	PIH	103.3	460.7	7633.7	121.6	0	137.48	2906	5499.2	PBLPHA4
174	PIH	0	0	4991.9	3.1	0	1.31	1050.3	52.4	PBLPHA4
175	PIH	223.9	223.2	18500	669.4	28	561.4	8378.5	22456	PBLPHA4
190	PIH	0	0	6501.5	0	0	0		0	PBLPHA4
195	PIH	0	0	0	0	0	0		0	PBLPHA4
202	PIH	173.02	139.8	5461.9	56.2	204.9	45.5	2345.9	1820	PBLPHA4
209	PIH	246.9	201.1	5611.4	142.13	349.7	498.3	4149.2	19932	PBLPHA4
211	PIH	0	1.15	1132.5	0	0	26.69	385.4	1067.6	PBLPHA4
223	PIH	0	0	35.89	0	0	0		0	PBLPHA4
225	PIH	166.2	558	15900	890.2	323.9	395.78	7518.1	15831.2	PBLPHA4
226	PIH	321.6	728.6	20700	1282.7	182.5	415.08	7576.5	16603.2	PBLPHA4
236	PIH	326.7	751.5	4991.9	420.1	8507.6	759.7	12300	30388	PBLPHA4
241	PIH	82.14	97.1	20200	444.6	320.7	124.1	4687.2	4964	PBLPHA4
248	PIH	23.54	149.6	15200	1470.7	388.3	199.6	4546.2	7984	PBLPHA4
256	PIH	39.6	278.3	3525	444.6	3573	402.5	5313.8	16100	PBLPHA4
286	PIH	0	0	11800	424.2	0	0	3442	0	PBLPHA4
290	PIH	66.16	56.69	24100	1830.5	674.6	34.65	10700	1386	PBLPHA4
295	PIH	32.44	201.1	7498.4	146.2	610.29	407.9	4010.2	16316	PBLPHA4
298	PIH	115.4	608.2	1588.2	138.04	1314.8	188.02	4800	7520.8	PBLPHA4
299	PIH	44.7	275.7	8011.1	88.9	2447.1	308.51	5680.5	12340.4	PBLPHA4
324	PIH	22.92	60.4	15200	465.08	0	58.16	2380.2	2326.4	PBLPHA4
325	PIH	96.43	187.1	15500	277.03	69.8	637.35	3476.3	25494	PBLPHA4
328	PIH	101.6	722.4	9250.1	84.8	4155	341.2	5672.5	13648	PBLPHA4
329	PIH	39.35	167.1	16900	1278.6	0	287.5	1757.6	11500	PBLPHA4
333	PIH	54.95	75	2941.1	138.04	391.5	145.3	2525.2	5812	PBLPHA4
40	HRSM	0	18.7	8783.5	776.5	0	248.9	2589.9	9956	PBLPHA4
42	HRSM	419.26	1124.8	21000	3439.7	1665.6	2523.8	6574.7	100952	PBLPHA4
51	HRSM	51.5	297.6	16100	1280.7	362.5	1204.4	7513.4	48176	PBLPHA4
58	HRSM	0	0	4212.2	88.7	1856.6	73.4	1330.2	2936	PBLPHA4
61	HRSM	0	0	5409.6	0	1821.5	14.9	1696.6	596	PBLPHA4
62	HRSM	0	0	21000	2896.7	7285.1	321.05	2491	12842	PBLPHA4
63	HRSM	104.9	0	21800	2740.9		545.4	2052.5	21816	PBLPHA4
65	HRSM	0	224.94		93.38	212.21	62.39	1319.1	2495.6	PBLPHA4
66	HRSM	391.23	352.84	16700	982.5	6644.5	1237.9	9844.3	49516	PBLPHA4
75	HRSM	273.07	258.97		1902.5	0	38.51	4583.4	1540.4	PBLPHA4
76	HRSM	31.8	59.2	4796.8	0	1508.2	637.4	3266.8	25496	PBLPHA4
84	HRSM	0	113.2	21300	1866.7	654.8	666.1		26644	PBLPHA4
88	HRSM	2022.5	6239.1		4326	0	1980.9	6545.1	79236	PBLPHA4
90	HRSM	0	85.05		3281	0	1611.4	5567.1	64456	PBLPHA4
94	HRSM	295.37	248.99		2325.6	486.94	1905.6	8236.5	76224	PBLPHA4
97	HRSM	0	0	4166.4	0	979.8	13.2	192.7	528	PBLPHA4
99	HRSM	121.43	106.07	21000	3477.9	333.05	1234.5	7298.8	49380	PBLPHA4
100	HRSM	0	48	6980.4	106.1	1386.6	267.6	4198.5	10704	PBLPHA4
101	HRSM	691	121.05		243.7	1289.9	1141.4	691	45656	PBLPHA4
103	HRSM	1718.1	198.13		306	2428.2	1339.2	5723.3	53568	PBLPHA4
106	HRSM	385.68	529.92		1909.7	2754.8		9535.2		PBLPHA4
112	HRSM	0	0	1053.1	0	509.8	18.2	1417.5	728	PBLPHA4
113	HRSM	0	54.7	19200	697.1	505.1	1016.3	4205.5	40652	PBLPHA4
114	HRSM	0	0		2407.6	160.32	466.33	3273.4	18653.2	PBLPHA4
118	HRSM	0	0	3687.4	0	841.8	18.6	405.6	744	PBLPHA4
131	HRSM	51.5	63.7	10100	0	577.6	137.4	1717.6	5496	PBLPHA4
145	HRSM	0	0	2578	0	1173.9	12.4	178.76	496	PBLPHA4
166	HRSM	52.7	122.2	14400	165.7	1295.5	170.8	6170	6832	PBLPHA4
186	HRSM	39.9	46.5	17100	563	795.1	50.4	1368.6	2016	PBLPHA4
205	HRSM	37.6	0	2173	29.1	467.7	44.1	74	1764	PBLPHA4
224	HRSM		39.3	3546.5	120.9	1173.9	67.1	2527	2684	PBLPHA4
227	HRSM	143.3	187.4	14600	354.4	3296.8	171.7	8036.8	6868	PBLPHA4
266	HRSM	98	733.2	14200	793.9	6327	1306.7	9453.5	52268	PBLPHA4
281	HRSM	17.8	136.8	19700	88.7	605.7	25.2	7981	1008	PBLPHA4
285	HRSM	0	61.8	23200	0	565.9	174.3	17200	6972	PBLPHA4
369	HRSM	0	51.7	12200	1067.1	740.3	46.7	887.1	1868	PBLPHA4
376	HRSM	37.6	58.8	11100	0	327.5	34	1700.1	1360	PBLPHA4
380	HRSM	0	0	743.1	0	512.2	9.7	196.2	388	PBLPHA4
381	HRSM	0	102.3	6649.3	0	682.8	30.4	1609.4	1216	PBLPHA4

## Sheet: IUGR
				IL-4	IL-10	IL-8	IFN	TNF	ifn pg/ml	IL-6	IL-12	IL-18	IL-23	IL-13
1	IUGR	Symmetrical	PBLPHA4	1.21	1523.1	2129.3	332.83	3283.1	13313.2	51400	6.61	1487.7	67.41	100.24
2	IUGR	ASymmetrical	PBLPHA4	3.77	2613.9	1243.7	282.29	4444.4	11291.6	77200	2.62	669.67	0	109.79
3	IUGR	ASymmetrical	PBLPHA4	0	938.34	2211.9	285.74	5424.4	11429.6	44000	4.94	646.29	54.28	89.36
4	IUGR	Symmetrical	PBLPHA4	0	1046.4	1624.5	377.41	10800	15096.4	139000	15.19	0	553.09	101.84
5	IUGR	ASymmetrical	PBLPHA4	6.75	530.5	1868.1	245.55	2903.1	9822	67200	8.19	202.21	17.53	107.27
6	IUGR	Symmetrical	PBLPHA4	9.31	338.86	1725.9	315.57	4068.8	12622.8	41500	12.92	248.96	28.03	52.17
7	IUGR	ASymmetrical	PBLPHA4	4.19	1120.2	1918.2	267.69	6244.7	10707.6	83600	32.17	669.67	287.93	102.05
8	IUGR	ASymmetrical	PBLPHA4	11.87	1085.8	1639.4	277.89	5130.8	11115.6	58200	11.99	529.43	169.79	99.17
9	IUGR	Symmetrical	PBLPHA4	0.79	989.94	674.47	233.62	7937	9344.8	49100	6.19	2703.1	114.66	66.72
10	IUGR	ASymmetrical	PBLPHA4	1.21	2048.9	705.88	77.58	4478.9	3103.2	59400	3.69	15.23	0	28.07
11	IUGR	ASymmetrical	PBLPHA4	1.21	5918.5	946.15	351.83	8498.3	14073.2	155000	38.21	903.4	240.68	72.93
12	IUGR	Symmetrical	PBLPHA4	0	1186.5	1668	293.75	2151.9	11750	40300	6.19	576.18	4.4	106.96
13	IUGR	Symmetrical	PBLPHA4	2.92	1641	1371	299.4	2156.3	11976	36400	4.8	716.41	140.92	95.02
14	IUGR	ASymmetrical	PBLPHA4	0	1090.7	1988.8	289.04	4565.3	11561.6	58600	5.22	342.45	196.05	85.92
15	IUGR	ASymmetrical	PBLPHA4	0	1056.3	1620.1	383.07	7177.2	15322.8	47000	6.05	295.7	230.18	103.88
16	IUGR	Symmetrical	PBLPHA4	6.75	1225.8	440.82	198.46	2683	7938.4	87400	4.29	1324.1	67.41	117.22
17	IUGR	Symmetrical	PBLPHA4	0.79	2655.7	980.31	244.3	5778.4	9772	61500	5.64	2422.6	56.91	114.04
18	IUGR	ASymmetrical	PBLPHA4	8.05	903.95	885.53	244.45	2350.5	9778	16200	3.22	0	0	102.93
19	IUGR	ASymmetrical	PBLPHA4	0	417.48	662.35	201.6	3011.1	8064	32900	4.8	669.67	72.66	59.9
20	IUGR	Symmetrical	PBLPHA4	0	1825.3	1332.4	286.37	5674.8	11454.8	28000	11.39	529.43	0	87.39
21	IUGR	Symmetrical	PBLPHA4	0	2198.7	1210.7	277.89	1849.7	11115.6	41300	5.4	482.69	22.78	54.58
22	IUGR		PBLPHA4	0	1515.7	1296.6	273.34	6961.3	10933.6	30300	6.01	155.47	17.53	116.43
23	IUGR	ASymmetrical	PBLPHA4	0	1574.7	975.91	214.94	3416.9	8597.6	34900	4.06	342.45	25.4	106.78
24	IUGR	Symmetrical	PBLPHA4	4.62	1906.4	581.34	165.65	1707.3	6626	28000	4.89	1183.9	38.53	37.86
25	IUGR	Symmetrical	PBLPHA4	0	424.85	1107.6	322.32	2363.5	12892.8	9616.3	5.31	3077.1	88.41	44.12
26	IUGR	Symmetrical	PBLPHA4	0.79	1272.5	483.25	185.9	4409.9	7436	24800	2.57	716.41	0	107.01
27	IUGR	ASymmetrical	PBLPHA4	0	930.97	1852.1	181.35	2760.7	7254	59600	5.36	1324.1	54.28	73.49
28	IUGR		PBLPHA4	0	4011.9	1697.8	224.2	4042.9	8968	59300	4.89	786.53	41.14	98.45
29	IUGR		PBLPHA4	0	3247.8	1765	307.09	2087.2	12283.6	37600	4.38	295.7	28.03	58.55
30	IUGR		PBLPHA4	0	2107.8	2059.8	265.96	1072.6	10638.4	24000	4.52	435.94	35.9	66.69
31	IUGR		PBLPHA4	0	3722	1756.2	173.03	1880	6921.2	53600	4.29	856.65	62.15	20.51
32	IUGR		PBLPHA4	4.19	1562.4	1023.3	62.36	671.14	2494.44	28600	5.31	1183.9	77.91	108.68
33	IUGR		PBLPHA4	0	1284.8	1234.4	65.97	1970.6	2638.88	47100	4.34	3217.3	345.69	113.23
34	IUGR	Symmetrical	PBLPHA4	2.06	2567.3	1246.5	7.58	792.02	303.04	21600	2.53	15.23	0	70.8
35	IUGR	Symmetrical	PBLPHA4	1.21	950.63	1829.5	14.32	390.52	572.8	16600	5.26	880.02	122.54	84.28
36	IUGR		PBLPHA4	0	5323.9	1781.6	200.19	848.15	8007.6	26400	4.29	2773.2	0	111.72
37	IUGR	Symmetrical	PBLPHA4	0	758.99	1816.8	134.73	1633.9	5389.2	26800	4.71	1324.1	41.15	100.07
38	IUGR	Symmetrical	PBLPHA4	0	1434.6	1162.7	214.63	2967.9	8585.2	33500	5.17	763.16	67.41	92.47
39	IUGR	ASymmetrical	PBLPHA4	0.79	4346.1	1685.1	224.2	3356.5	8968	44000	4.38	552.8	148.79	125.45
40	IUGR	ASymmetrical	PBLPHA4							36300	8.19	1441	9.65	107.34
41	IUGR	ASymmetrical	PBLPHA4							38500	9.39	7447.8	356.19	105.53
42	IUGR	ASymmetrical	PBLPHA4							54000	69.11	5040.4	413.95	109.1
1	Control	Normal	PBLPHA4	8.89	410.11	1684	100.98	1223.7	4039.2	29600	4.43	6653.1	416.57	82.89
2	Control	Normal	PBLPHA4	32.33	1103	1446.5	223.42	8494	8936.8	59200	4.8	5110.5	350.94	115.78
3	Control	Normal	PBLPHA4	7.61	1451.8	1751.8	145.09	792.02	5803.6	68400	4.43	5040.4	424.45	56.62
4	Control	Normal	PBLPHA4	7.5	1461.7	1676.9	274.12	2950.6	10964.8	54200	4.06	6653.1	437.58	108.91
5	Control	Normal	PBLPHA4	5.9	1159.5	1566.1	496.25	7181.5	19850	20000	4.52	6512.9	411.32	112.86
6	Control	Normal	PBLPHA4	0	869.55	1531.9	199.25	3766.6	7970	74700	5.03	5344.2	434.95	114.39
7	Control	Normal	PBLPHA4	0.79	835.15	1538	288.88	3714.8	11555.2	39200	4.99	6138.9	466.46	94.46
8	Control	Normal	PBLPHA4	0	85.8	1635.5	280.56	830.88	11222.4	733.74	2.99	3357.5	282.68	47.67
9	Control	Normal	PBLPHA4	5.47	562.44	1558.4	393.58	7116.8	15743.2	82800	5.54	4806.7	500.58	92.54
10	Control	Normal	PBLPHA4	13.58	865.64	1570	406.14	4824.3	16245.6	79800	5.03	4175.6	377.19	56.72
11	Control	Normal	PBLPHA4	2.06	1493.6	1761.7	525.76	2320.3	21030.4	51700	4.2	4502.8	413.95	80.05
12	Control	Normal	PBLPHA4	10.59	908.86	1243.2	249.63	5104.9	9985.2	115000	4.06	6442.8	492.71	85.39
13	Control	Normal	PBLPHA4	0	1225.8	824.91	14.94	692.73	597.6	14900	4.15	4222.3	413.95	74.02
14	Control	Normal	PBLPHA4	0.36	550.15	1155.6	261.57	2510.3	10462.8	24300	5.96	4549.6	390.32	108.75
15	Control	Normal	PBLPHA4	63.46	879.38	1347.9	164.55	1970.6	6582	47800	4.43	5461.1	413.95	42.85
16	Control	Normal	PBLPHA4	14.05	1346.2	1237.7	366.9	4029.9	14676	57600	3.59	5274.1	369.32	89.13
17	Control	Normal	PBLPHA4	52.8	1206.1	1304.3	47.6	1223.7	1904	18300	4.66	5297.5	395.57	110.42
18	Control	Normal	PBLPHA4	25.09	1795.8	1732.5	344.92	4289	13796.8	24000	4.24	4409.3	350.94	96.76
19	Control	Normal	PBLPHA4	12.72	3451.7	1511.5	252.77	1526	10110.8	29800	4.24	5601.3	474.33	63.07
20	Control	Normal	PBLPHA4	9.31	1026.8	1475.2	96.58	5562.5	3863.28	96200	3.83	5648.1	469.08	92.93
21	Control	Normal	PBLPHA4	0	3301.9	978.11	137.4	874.05	5496	50600	4.2	5391	416.57	48.06
22	Control	Normal	PBLPHA4	0	3427.2	1503.8	434.4	4137.9	17376	85700	6.24	5811.7	403.45	73.42
23	Control	Normal	PBLPHA4	0	4997.1	1365	200.34	2674.3	8013.6	104000	5.12	5274.1	421.82	54.75
24	Control	Normal	PBLPHA4	2.06	680.37	1426.1	225.93	1750.4	9037.2	15200	2.76	4689.8	269.56	47.42
