# Supplementary material for: Establishing a many-cytokine signature via multivariate anomaly detection
Source: Sci Rep. 2019 Jul 4;9:9684. doi: 10.1038/s41598-019-46097-9 (PMC6609612; doi:10.1038/s41598-019-46097-9)
Supplement: Supplementary file 2 — Supplementary Dataset 1 [file 41598_2019_46097_MOESM2_ESM.zip › SupplementaryInformation_Data/IUGR_outlier.xlsx]

## Sheet: Sheet1
Number	Class	Type	IgnoreThis	IL-4	IL-10	IL-8	IFN-ignore	TNF	IFNpgml	IL-6	IL-12	IL-18	IL-23	IL-13
1	IUGR	Symmetrical	PBLPHA4	1.21	1523.1	2129.3	332.83	3283.1	13313.2	51400	6.61	1487.7	67.41	100.24
2	IUGR	ASymmetrical	PBLPHA4	3.77	2613.9	1243.7	282.29	4444.4	11291.6	77200	2.62	669.67	0	109.79
3	IUGR	ASymmetrical	PBLPHA4	0	938.34	2211.9	285.74	5424.4	11429.6	44000	4.94	646.29	54.28	89.36
4	IUGR	Symmetrical	PBLPHA4	0	1046.4	1624.5	377.41	10800	15096.4	139000	15.19	0	553.09	101.84
5	IUGR	ASymmetrical	PBLPHA4	6.75	530.5	1868.1	245.55	2903.1	9822	67200	8.19	202.21	17.53	107.27
6	IUGR	Symmetrical	PBLPHA4	9.31	338.86	1725.9	315.57	4068.8	12622.8	41500	12.92	248.96	28.03	52.17
7	IUGR	ASymmetrical	PBLPHA4	4.19	1120.2	1918.2	267.69	6244.7	10707.6	83600	32.17	669.67	287.93	102.05
8	IUGR	ASymmetrical	PBLPHA4	11.87	1085.8	1639.4	277.89	5130.8	11115.6	58200	11.99	529.43	169.79	99.17
9	IUGR	Symmetrical	PBLPHA4	0.79	989.94	674.47	233.62	7937	9344.8	49100	6.19	2703.1	114.66	66.72
10	IUGR	ASymmetrical	PBLPHA4	1.21	2048.9	705.88	77.58	4478.9	3103.2	59400	3.69	15.23	0	28.07
11	IUGR	ASymmetrical	PBLPHA4	1.21	5918.5	946.15	351.83	8498.3	14073.2	155000	38.21	903.4	240.68	72.93
12	IUGR	Symmetrical	PBLPHA4	0	1186.5	1668	293.75	2151.9	11750	40300	6.19	576.18	4.4	106.96
13	IUGR	Symmetrical	PBLPHA4	2.92	1641	1371	299.4	2156.3	11976	36400	4.8	716.41	140.92	95.02
14	IUGR	ASymmetrical	PBLPHA4	0	1090.7	1988.8	289.04	4565.3	11561.6	58600	5.22	342.45	196.05	85.92
15	IUGR	ASymmetrical	PBLPHA4	0	1056.3	1620.1	383.07	7177.2	15322.8	47000	6.05	295.7	230.18	103.88
16	IUGR	Symmetrical	PBLPHA4	6.75	1225.8	440.82	198.46	2683	7938.4	87400	4.29	1324.1	67.41	117.22
17	IUGR	Symmetrical	PBLPHA4	0.79	2655.7	980.31	244.3	5778.4	9772	61500	5.64	2422.6	56.91	114.04
18	IUGR	ASymmetrical	PBLPHA4	8.05	903.95	885.53	244.45	2350.5	9778	16200	3.22	0	0	102.93
19	IUGR	ASymmetrical	PBLPHA4	0	417.48	662.35	201.6	3011.1	8064	32900	4.8	669.67	72.66	59.9
20	IUGR	Symmetrical	PBLPHA4	0	1825.3	1332.4	286.37	5674.8	11454.8	28000	11.39	529.43	0	87.39
21	IUGR	Symmetrical	PBLPHA4	0	2198.7	1210.7	277.89	1849.7	11115.6	41300	5.4	482.69	22.78	54.58
22	IUGR	NotNormal	PBLPHA4	0	1515.7	1296.6	273.34	6961.3	10933.6	30300	6.01	155.47	17.53	116.43
23	IUGR	ASymmetrical	PBLPHA4	0	1574.7	975.91	214.94	3416.9	8597.6	34900	4.06	342.45	25.4	106.78
24	IUGR	Symmetrical	PBLPHA4	4.62	1906.4	581.34	165.65	1707.3	6626	28000	4.89	1183.9	38.53	37.86
25	IUGR	Symmetrical	PBLPHA4	0	424.85	1107.6	322.32	2363.5	12892.8	9616.3	5.31	3077.1	88.41	44.12
26	IUGR	Symmetrical	PBLPHA4	0.79	1272.5	483.25	185.9	4409.9	7436	24800	2.57	716.41	0	107.01
27	IUGR	ASymmetrical	PBLPHA4	0	930.97	1852.1	181.35	2760.7	7254	59600	5.36	1324.1	54.28	73.49
28	IUGR	NotNormal	PBLPHA4	0	4011.9	1697.8	224.2	4042.9	8968	59300	4.89	786.53	41.14	98.45
29	IUGR	NotNormal	PBLPHA4	0	3247.8	1765	307.09	2087.2	12283.6	37600	4.38	295.7	28.03	58.55
30	IUGR	NotNormal	PBLPHA4	0	2107.8	2059.8	265.96	1072.6	10638.4	24000	4.52	435.94	35.9	66.69
31	IUGR	NotNormal	PBLPHA4	0	3722	1756.2	173.03	1880	6921.2	53600	4.29	856.65	62.15	20.51
32	IUGR	NotNormal	PBLPHA4	4.19	1562.4	1023.3	62.36	671.14	2494.44	28600	5.31	1183.9	77.91	108.68
33	IUGR	NotNormal	PBLPHA4	0	1284.8	1234.4	65.97	1970.6	2638.88	47100	4.34	3217.3	345.69	113.23
34	IUGR	Symmetrical	PBLPHA4	2.06	2567.3	1246.5	7.58	792.02	303.04	21600	2.53	15.23	0	70.8
35	IUGR	Symmetrical	PBLPHA4	1.21	950.63	1829.5	14.32	390.52	572.8	16600	5.26	880.02	122.54	84.28
36	IUGR	NotNormal	PBLPHA4	0	5323.9	1781.6	200.19	848.15	8007.6	26400	4.29	2773.2	0	111.72
37	IUGR	Symmetrical	PBLPHA4	0	758.99	1816.8	134.73	1633.9	5389.2	26800	4.71	1324.1	41.15	100.07
38	IUGR	Symmetrical	PBLPHA4	0	1434.6	1162.7	214.63	2967.9	8585.2	33500	5.17	763.16	67.41	92.47
39	IUGR	ASymmetrical	PBLPHA4	0.79	4346.1	1685.1	224.2	3356.5	8968	44000	4.38	552.8	148.79	125.45
1	Control	Normal	PBLPHA4	8.89	410.11	1684	100.98	1223.7	4039.2	29600	4.43	6653.1	416.57	82.89
2	Control	Normal	PBLPHA4	32.33	1103	1446.5	223.42	8494	8936.8	59200	4.8	5110.5	350.94	115.78
3	Control	Normal	PBLPHA4	7.61	1451.8	1751.8	145.09	792.02	5803.6	68400	4.43	5040.4	424.45	56.62
4	Control	Normal	PBLPHA4	7.5	1461.7	1676.9	274.12	2950.6	10964.8	54200	4.06	6653.1	437.58	108.91
5	Control	Normal	PBLPHA4	5.9	1159.5	1566.1	496.25	7181.5	19850	20000	4.52	6512.9	411.32	112.86
6	Control	Normal	PBLPHA4	0	869.55	1531.9	199.25	3766.6	7970	74700	5.03	5344.2	434.95	114.39
7	Control	Normal	PBLPHA4	0.79	835.15	1538	288.88	3714.8	11555.2	39200	4.99	6138.9	466.46	94.46
8	Control	Normal	PBLPHA4	0	85.8	1635.5	280.56	830.88	11222.4	733.74	2.99	3357.5	282.68	47.67
9	Control	Normal	PBLPHA4	5.47	562.44	1558.4	393.58	7116.8	15743.2	82800	5.54	4806.7	500.58	92.54
10	Control	Normal	PBLPHA4	13.58	865.64	1570	406.14	4824.3	16245.6	79800	5.03	4175.6	377.19	56.72
11	Control	Normal	PBLPHA4	2.06	1493.6	1761.7	525.76	2320.3	21030.4	51700	4.2	4502.8	413.95	80.05
12	Control	Normal	PBLPHA4	10.59	908.86	1243.2	249.63	5104.9	9985.2	115000	4.06	6442.8	492.71	85.39
13	Control	Normal	PBLPHA4	0	1225.8	824.91	14.94	692.73	597.6	14900	4.15	4222.3	413.95	74.02
14	Control	Normal	PBLPHA4	0.36	550.15	1155.6	261.57	2510.3	10462.8	24300	5.96	4549.6	390.32	108.75
15	Control	Normal	PBLPHA4	63.46	879.38	1347.9	164.55	1970.6	6582	47800	4.43	5461.1	413.95	42.85
16	Control	Normal	PBLPHA4	14.05	1346.2	1237.7	366.9	4029.9	14676	57600	3.59	5274.1	369.32	89.13
17	Control	Normal	PBLPHA4	52.8	1206.1	1304.3	47.6	1223.7	1904	18300	4.66	5297.5	395.57	110.42
18	Control	Normal	PBLPHA4	25.09	1795.8	1732.5	344.92	4289	13796.8	24000	4.24	4409.3	350.94	96.76
19	Control	Normal	PBLPHA4	12.72	3451.7	1511.5	252.77	1526	10110.8	29800	4.24	5601.3	474.33	63.07
20	Control	Normal	PBLPHA4	9.31	1026.8	1475.2	96.58	5562.5	3863.28	96200	3.83	5648.1	469.08	92.93
21	Control	Normal	PBLPHA4	0	3301.9	978.11	137.4	874.05	5496	50600	4.2	5391	416.57	48.06
22	Control	Normal	PBLPHA4	0	3427.2	1503.8	434.4	4137.9	17376	85700	6.24	5811.7	403.45	73.42
23	Control	Normal	PBLPHA4	0	4997.1	1365	200.34	2674.3	8013.6	104000	5.12	5274.1	421.82	54.75
24	Control	Normal	PBLPHA4	2.06	680.37	1426.1	225.93	1750.4	9037.2	15200	2.76	4689.8	269.56	47.42
